# Supplementary material for: Fungal diversity in sediments of the eastern tropical Pacific oxygen minimum zone revealed by metabarcoding
Source: PLoS One. 2024 May 13;19(5):e0301605. doi: 10.1371/journal.pone.0301605 (PMC11090300; doi:10.1371/journal.pone.0301605)
Supplement: S1 Table — (XLSX) [file pone.0301605.s002.xlsx]

## Sheet: S1_Table
S1 Table. Values of the environmental variables measured in each sampling station.
Stations	Bottom water overlying sediment			Subsamples	Sediment
	Dissolved oxygen	Salinity	Temperature		Organic carbon (%)	pH
	[µM kg-1]	[PSU]	[°C]
S1	208.37	35	22.2	S1.0	0.86	7.95
				S1.20	1.06	8.28
S2	2.04	34.76	14.1	S2.0	2.4	7.78
S3	1.46	34.76	12.4	S3.0	2.71	8.82
				S3.20	2.56	8.19
S4	0.97	34.53	6.6	S4.0	6.85	7.47
				S4.20	8.23	7.57
