# Supplementary material for: Fungal diversity in sediments of the eastern tropical Pacific oxygen minimum zone revealed by metabarcoding
Source: PLoS One. 2024 May 13;19(5):e0301605. doi: 10.1371/journal.pone.0301605 (PMC11090300; doi:10.1371/journal.pone.0301605)
Supplement: S2 Table — (XLSX) [file pone.0301605.s003.xlsx]

## Sheet: S2_Table
S2 Table. Summary statistics of the number of reads through the analysis pipeline.
									Total fungal ASVs
Subsamples	Input	Filtered	denoisedF	denoisedR	Merged	Nochim	Fungal sequences		353
S1.0	70768	42953	42474	42401	41225	40941	1634
S1.20	47363	28121	27879	27825	25903	25855	8454
S2.0	72492	45663	45365	45343	43758	43656	6551
S3.0	28453	18167	17890	17826	17350	17258	3922
S3.20	60317	35350	35029	35110	34489	34377	11949
S4.0	47443	36658	36518	36500	36019	35898	19553
S4.20	137773	117009	116785	116784	115929	115309	99862
Total	464609	323921	321940	321789	314673	313294	151925
