# Supplementary material for: Fungal diversity in sediments of the eastern tropical Pacific oxygen minimum zone revealed by metabarcoding
Source: PLoS One. 2024 May 13;19(5):e0301605. doi: 10.1371/journal.pone.0301605 (PMC11090300; doi:10.1371/journal.pone.0301605)
Supplement: S3 Table — (XLSX) [file pone.0301605.s004.xlsx]

## Sheet: S3_Table
S3 Table. Number of fungal ASV reads from sediment subsamples collected in the oxygen minimum zone of the Pacific Ocean.
Kingdom	Phylum	Class	Order	Family	Genus	names.sp	S1.0	S1.20	S2.0	S3.0	S3.20	S4.0	S4.20
Fungi	Basidiomycota	Agaricomycetes	Agaricales	Agaricaceae	Agaricus	Agaricus_sp1	0	0	0	0	0	0	121
Fungi	Basidiomycota	Agaricomycetes	Agaricales	Agaricaceae	Agaricus	Agaricus_sp5	0	0	0	0	0	0	94
Fungi	Basidiomycota	Agaricomycetes	Agaricales	Agaricaceae	Agaricus	Agaricus_caribaeus	0	0	0	0	0	58	0
Fungi	Basidiomycota	Agaricomycetes	Agaricales	Agaricaceae	Agaricus	Agaricus_sp3	0	0	0	26	0	0	0
Fungi	Ascomycota	Saccharomycetes	Saccharomycetales	Saccharomycetaceae	Saccharomyces	Saccharomyces_cerevisiae	0	19	0	0	0	0	0
Fungi	Basidiomycota	Agaricomycetes	Agaricales	Agaricaceae	Agaricus	Agaricus_tollocanensis	17	0	0	0	0	0	0
Fungi	Basidiomycota	Agaricomycetes	Agaricales	Agaricaceae	Agaricus	Agaricus_sp9	0	0	0	0	0	137	0
Fungi	Basidiomycota	Agaricomycetes	Agaricales	Agaricaceae	Agaricus	Agaricus_sp10	0	0	0	0	0	0	115
Fungi	Basidiomycota	Agaricomycetes	Agaricales	Lycoperdaceae	Bovista	Bovista_sp	0	0	0	0	0	0	305
Fungi	Basidiomycota	Agaricomycetes	Agaricales	Lycoperdaceae	Calvatia	Calvatia_sp12	0	0	0	0	0	0	101
Fungi	Basidiomycota	Agaricomycetes	Agaricales	Entolomataceae	Entoloma	Entoloma_sp14	0	0	0	0	0	47	0
Fungi	Basidiomycota	Agaricomycetes	Agaricales	Lycoperdaceae	Calvatia	Calvatia_pachydermica	0	0	0	0	0	0	91
Fungi	Basidiomycota	Agaricomycetes	Agaricales	Lycoperdaceae	Calvatia	Calvatia_sp18	0	61	0	0	0	31	25
Fungi	Basidiomycota	Agaricomycetes	Agaricales	unidentified_Agaricales	unidentified_Agaricales	Agaricales_sp19	0	0	0	0	50	0	0
Fungi	Basidiomycota	Agaricomycetes	Agaricales	Lycoperdaceae	Calvatia	Calvatia_bicolor	0	0	0	0	0	0	38
Fungi	Basidiomycota	Agaricomycetes	Agaricales	Lycoperdaceae	Bovista	Bovista_promontorii	0	0	0	0	282	0	0
Fungi	Basidiomycota	Agaricomycetes	Agaricales	Lycoperdaceae	Lycoperdon	Lycoperdon_utriforme	0	0	0	0	0	0	266
Fungi	Basidiomycota	Agaricomycetes	Agaricales	unidentified_Agaricales	unidentified_Agaricales	Agaricales_sp24	0	0	0	0	0	0	256
Fungi	Basidiomycota	Agaricomycetes	Agaricales	Lycoperdaceae	Lycoperdon	Lycoperdon_sp	0	80	0	0	0	71	0
Fungi	Basidiomycota	Agaricomycetes	Agaricales	Entolomataceae	Entoloma	Entoloma_sp26	0	0	148	0	0	0	0
Fungi	Basidiomycota	Agaricomycetes	Agaricales	unidentified_Agaricales	unidentified_Agaricales	Agaricales_sp29	0	0	0	0	0	0	65
Fungi	Basidiomycota	Malasseziomycetes	Malasseziales	Malasseziaceae	Malassezia	Malassezia_globosa	0	0	0	0	91	0	32
Fungi	Basidiomycota	Agaricomycetes	Agaricales	unidentified_Agaricales	unidentified_Agaricales	Agaricales_sp32	0	0	0	14	0	0	0
Fungi	unidentified	unidentified	unidentified	unidentified	unidentified	Fungi_sp33	15	0	0	0	0	0	0
Fungi	Basidiomycota	Agaricomycetes	Agaricales	Lycoperdaceae	Lycoperdon	Lycoperdon_pyriforme	0	0	0	0	0	0	149
Fungi	Ascomycota	Sordariomycetes	Xylariales	unidentified_Xylariales	unidentified_Xylariales	Xylariales_sp35	0	0	0	0	0	0	45
Fungi	Ascomycota	Sordariomycetes	Xylariales	unidentified_Xylariales	unidentified_Xylariales	Xylariales_sp36	0	0	0	0	0	0	156
Fungi	Ascomycota	Sordariomycetes	Xylariales	Xylariaceae	Hypoxylon	Hypoxylon_investiens	0	0	0	0	0	19	0
Fungi	Basidiomycota	Agaricomycetes	Agaricales	Psathyrellaceae	Psathyrella	Psathyrella_sp	0	0	0	14	0	0	0
Fungi	Basidiomycota	Agaricomycetes	Agaricales	Pluteaceae	Pluteus	Pluteus_petasatus	17	0	0	0	0	0	0
Fungi	Basidiomycota	Agaricomycetes	Agaricales	Psathyrellaceae	Coprinopsis	Coprinopsis_sp	0	0	100	0	0	0	0
Fungi	Ascomycota	Dothideomycetes	Pleosporales	unidentified_Pleosporales	unidentified_Pleosporales	Pleosporales_sp44	0	0	0	0	89	0	0
Fungi	Basidiomycota	Agaricomycetes	Agaricales	Psathyrellaceae	Coprinellus	Coprinellus_curtus	37	0	0	0	0	0	0
Fungi	Basidiomycota	Agaricomycetes	Agaricales	unidentified_Agaricales	unidentified_Agaricales	Agaricales_sp48	0	0	0	0	0	0	150
Fungi	Basidiomycota	Agaricomycetes	Agaricales	Lycoperdaceae	unidentified_Lycoperdaceae	Lycoperdaceae_sp49	0	0	0	0	0	0	29
Fungi	Basidiomycota	Agaricomycetes	Agaricales	unidentified_Agaricales	unidentified_Agaricales	Agaricales_sp50	0	0	0	0	0	0	141
Fungi	Basidiomycota	Agaricomycetes	Agaricales	Psathyrellaceae	Coprinellus	Coprinellus_sp	0	0	0	32	0	0	0
Fungi	Basidiomycota	Agaricomycetes	Agaricales	Entolomataceae	Entoloma	Entoloma_sp53	0	0	34	0	0	0	0
Fungi	Basidiomycota	Agaricomycetes	Agaricales	Cortinariaceae	Gymnopilus	Gymnopilus_sp	0	0	0	0	0	0	405
Fungi	unidentified	unidentified	unidentified	unidentified	unidentified	Fungi_sp55	0	122	0	0	0	0	134
Fungi	Basidiomycota	Agaricomycetes	Agaricales	Lyophyllaceae	Fibulochlamys	Fibulochlamys_chilensis	35	0	0	0	0	0	0
Fungi	Basidiomycota	Agaricomycetes	Agaricales	Hygrophoraceae	Hygrocybe	Hygrocybe_sp	0	49	0	0	0	0	0
Fungi	Basidiomycota	Agaricomycetes	Agaricales	Lycoperdaceae	unidentified_Lycoperdaceae	Lycoperdaceae_sp60	0	0	0	0	0	0	25
Fungi	Basidiomycota	Ustilaginomycetes	Ustilaginales	Ustilaginaceae	unidentified_Ustilaginaceae	Ustilaginaceae_sp61	0	0	0	10	92	124	0
Fungi	Basidiomycota	Agaricomycetes	Agaricales	Bolbitiaceae	Panaeolus	Panaeolus_cambodginiensis	0	0	0	56	0	0	0
Fungi	Basidiomycota	Agaricomycetes	Boletales	Rhizopogonaceae	Rhizopogon	Rhizopogon_sp	0	18	0	0	21	0	0
Fungi	Ascomycota	Sordariomycetes	Xylariales	Xylariaceae	Muscodor	Muscodor_sp	0	0	0	0	0	0	29
Fungi	Basidiomycota	Ustilaginomycetes	Ustilaginales	Ustilaginaceae	unidentified_Ustilaginaceae	Ustilaginaceae_sp65	0	0	0	0	0	0	72
Fungi	Basidiomycota	Ustilaginomycetes	Ustilaginales	Ustilaginaceae	Sporisorium	Sporisorium_reilianum	0	19	0	0	0	0	0
Fungi	Ascomycota	Dothideomycetes	Venturiales	Sympoventuriaceae	Ochroconis	Ochroconis_sp	0	38	0	0	0	0	0
Fungi	Ascomycota	Dothideomycetes	unidentified_Dothideomycetes	unidentified_Dothideomycetes	unidentified_Dothideomycetes	Dothideomycetes_sp70	0	0	0	0	0	0	44
Fungi	Basidiomycota	Agaricomycetes	Agaricales	Lycoperdaceae	unidentified_Lycoperdaceae	Lycoperdaceae_sp72	0	0	0	0	0	0	67
Fungi	Basidiomycota	Agaricomycetes	Agaricales	unidentified_Agaricales	unidentified_Agaricales	Agaricales_sp73	0	0	0	0	0	0	42
Fungi	Ascomycota	Sordariomycetes	Xylariales	Xylariaceae	Hypoxylon	Hypoxylon_kanchanapisekii	0	0	0	4	0	0	50
Fungi	unidentified	unidentified	unidentified	unidentified	unidentified	Fungi_sp75	0	0	0	0	30	0	0
Fungi	Ascomycota	Sordariomycetes	Xylariales	Xylariaceae	Hypoxylon	Hypoxylon_trugodes	0	0	21	0	0	0	0
Fungi	Ascomycota	Eurotiomycetes	Onygenales	Onygenales_fam_Incertae_sedis	Chrysosporium	Chrysosporium_shanxiense	19	0	0	0	0	0	0
Fungi	Basidiomycota	Agaricomycetes	Polyporales	unidentified_Polyporales	unidentified_Polyporales	Polyporales_sp79	21	275	114	66	196	0	272
Fungi	Basidiomycota	Agaricomycetes	Polyporales	unidentified_Polyporales	unidentified_Polyporales	Polyporales_sp80	25	295	0	0	0	122	352
Fungi	Basidiomycota	Agaricomycetes	Polyporales	Ganodermataceae	Ganoderma	Ganoderma_australe	19	0	0	0	0	0	0
Fungi	Ascomycota	Sordariomycetes	Hypocreales	Hypocreaceae	Trichoderma	Trichoderma_sp83	0	159	0	0	0	0	0
Fungi	Basidiomycota	Agaricomycetes	Polyporales	unidentified_Polyporales	unidentified_Polyporales	Polyporales_sp84	0	0	0	0	0	0	35
Fungi	Ascomycota	Sordariomycetes	Hypocreales	Hypocreaceae	Trichoderma	Trichoderma_sp85	0	0	0	0	23	0	0
Fungi	Basidiomycota	Agaricomycetes	Polyporales	Ganodermataceae	Ganoderma	Ganoderma_sp86	0	0	0	0	0	0	76
Fungi	Basidiomycota	Agaricomycetes	Polyporales	Ganodermataceae	Ganoderma	Ganoderma_sp87	0	73	0	0	0	0	0
Fungi	Ascomycota	Sordariomycetes	Hypocreales	Hypocreaceae	Trichoderma	Trichoderma_sp88	0	0	0	0	0	49	0
Fungi	Basidiomycota	Agaricomycetes	Polyporales	Ganodermataceae	Ganoderma	Ganoderma_sp90	0	0	0	0	0	0	88
Fungi	Ascomycota	Sordariomycetes	Hypocreales	Hypocreaceae	Trichoderma	Trichoderma_sp91	0	0	0	0	0	0	28
Fungi	Ascomycota	Dothideomycetes	Pleosporales	Didymosphaeriaceae	unidentified_Didymosphaeriaceae	Didymosphaeriaceae_sp92	0	0	0	0	0	0	98
Fungi	Ascomycota	Dothideomycetes	Pleosporales	Didymosphaeriaceae	Paraphaeosphaeria	Paraphaeosphaeria_sp95	0	0	0	0	0	0	26
Fungi	Ascomycota	Sordariomycetes	Xylariales	Xylariaceae	unidentified_Xylariaceae	Xylariaceae_sp96	0	0	0	0	0	0	24
Fungi	Ascomycota	Sordariomycetes	Ophiostomatales	Ophiostomataceae	unidentified_Ophiostomataceae	Ophiostomataceae_sp	0	11	0	0	0	0	0
Fungi	Ascomycota	Eurotiomycetes	Onygenales	Gymnoascaceae	Gymnoascus	Gymnoascus_reessii	0	0	0	0	0	19	0
Fungi	Ascomycota	Dothideomycetes	Pleosporales	Didymosphaeriaceae	unidentified_Didymosphaeriaceae	Didymosphaeriaceae_sp99	0	0	0	0	0	0	117
Fungi	Basidiomycota	Agaricomycetes	Polyporales	unidentified_Polyporales	unidentified_Polyporales	Polyporales_sp100	0	0	0	0	0	107	0
Fungi	Ascomycota	Eurotiomycetes	Eurotiales	Elaphomycetaceae	unidentified_Elaphomycetaceae0	Elaphomycetaceae_sp	0	118	0	0	0	0	0
Fungi	Ascomycota	Sordariomycetes	unidentified_Sordariomycetes	unidentified_Sordariomycetes	unidentified_Sordariomycetes	Sordariomycetes_sp102	0	0	0	0	24	0	0
Fungi	Ascomycota	Dothideomycetes	Botryosphaeriales	Aplosporellaceae	Aplosporella	Aplosporella_sp	0	384	0	0	0	0	0
Fungi	Basidiomycota	Agaricomycetes	Agaricales	Strophariaceae	unidentified_Strophariaceae	Strophariaceae_sp	0	0	0	0	0	0	149
Fungi	Ascomycota	Eurotiomycetes	Chaetothyriales	Herpotrichiellaceae	unidentified_Herpotrichiellaceae	Herpotrichiellaceae_sp108	0	28	0	0	0	0	0
Fungi	unidentified	unidentified	unidentified	unidentified	unidentified	Fungi_sp110	3	0	5	2	0	0	0
Fungi	Ascomycota	Dothideomycetes	Pleosporales	unidentified_Pleosporales	unidentified_Pleosporales	Pleosporales_sp112	0	52	0	0	0	0	0
Fungi	Ascomycota	Sordariomycetes	Xylariales	Apiosporaceae	unidentified_Apiosporaceae	Apiosporaceae_sp	0	0	0	0	0	0	31
Fungi	Ascomycota	Pezizomycetes	Pezizales	Pyronemataceae	unidentified_Pyronemataceae	Pyronemataceae_sp	0	0	0	13	0	0	0
Fungi	Ascomycota	Sordariomycetes	Xylariales	Apiosporaceae	Arthrinium	Arthrinium_gutiae	0	0	0	0	0	0	69
Fungi	Ascomycota	Eurotiomycetes	Chaetothyriales	Herpotrichiellaceae	unidentified_Herpotrichiellaceae	Herpotrichiellaceae_sp117	0	27	0	0	0	0	0
Fungi	Ascomycota	Sordariomycetes	Sordariales	Helminthosphaeriaceae	Spadicoides	Spadicoides_sp	0	10	0	0	0	0	0
Fungi	unidentified	unidentified	unidentified	unidentified	unidentified	Fungi_sp120	0	0	0	6	0	0	0
Fungi	Ascomycota	Sordariomycetes	Xylariales	Xylariaceae	Hypoxylon	Hypoxylon_crocopeplum	0	0	0	0	19	0	0
Fungi	Ascomycota	Eurotiomycetes	Eurotiales	Aspergillaceae	Aspergillus	Aspergillus_sp124	0	57	0	0	0	0	0
Fungi	Ascomycota	Sordariomycetes	Xylariales	Xylariaceae	Hypoxylon	Hypoxylon_lenormandii	0	0	0	0	0	112	31
Fungi	Ascomycota	Sordariomycetes	Xylariales	Xylariaceae	Hypoxylon	Hypoxylon_sp128	0	0	0	0	37	0	0
Fungi	Basidiomycota	Agaricomycetes	Russulales	Russulaceae	Russula	Russula_sp	8	0	0	0	0	0	0
Fungi	Ascomycota	Sordariomycetes	Xylariales	Xylariaceae	Hypoxylon	Hypoxylon_sp132	0	37	0	0	0	0	0
Fungi	Ascomycota	Sordariomycetes	Xylariales	Xylariaceae	Xylaria	Xylaria_sp134	0	0	0	8	0	0	0
Fungi	Ascomycota	Dothideomycetes	Pleosporales	Didymosphaeriaceae	Paraphaeosphaeria	Paraphaeosphaeria_angularis	0	70	0	50	81	31	2243
Fungi	Ascomycota	Sordariomycetes	Xylariales	Xylariaceae	unidentified_Xylariaceae	Xylariaceae_sp137	0	0	0	7	23	0	0
Fungi	Ascomycota	Eurotiomycetes	Eurotiales	Trichocomaceae	Talaromyces	Talaromyces_ sp138	10	0	0	0	0	0	0
Fungi	Ascomycota	Eurotiomycetes	Eurotiales	Trichocomaceae	Talaromyces	Talaromyces_sp139	0	0	0	0	0	63	0
Fungi	Ascomycota	Eurotiomycetes	unidentified_Eurotiomycetes	unidentified_Eurotiomycetes	unidentified_Eurotiomycetes	Eurotiomycetes_sp	0	0	0	0	0	0	32
Fungi	Ascomycota	Dothideomycetes	Pleosporales	Didymosphaeriaceae	Paraphaeosphaeria	Paraphaeosphaeria_sp141	0	0	0	0	0	0	31
Fungi	Ascomycota	Sordariomycetes	Xylariales	Xylariaceae	Xylaria	Xylaria_hypoxylon	0	0	0	0	0	16	0
Fungi	Ascomycota	Leotiomycetes	Helotiales	Helotiaceae	Scytalidium	Scytalidium_ganodermophthorum	0	0	0	10	0	0	0
Fungi	Basidiomycota	Agaricomycetes	Geastrales	Geastraceae	Geastrum	Geastrum_argentinum	0	0	0	3	0	0	0
Fungi	Ascomycota	Dothideomycetes	Pleosporales	Didymosphaeriaceae	Paraphaeosphaeria	Paraphaeosphaeria_parmeliae	0	0	0	0	0	0	533
Fungi	Ascomycota	Dothideomycetes	Pleosporales	Didymosphaeriaceae	unidentified_Didymosphaeriaceae	Didymosphaeriaceae_sp147	0	81	0	0	0	0	0
Fungi	Ascomycota	Dothideomycetes	Pleosporales	Didymosphaeriaceae	Paraphaeosphaeria	Paraphaeosphaeria_sp148	0	57	0	0	0	0	0
Fungi	Ascomycota	Sordariomycetes	Xylariales	Xylariaceae	unidentified_Xylariaceae	Xylariaceae_sp149	18	0	0	0	0	0	0
Fungi	Ascomycota	Dothideomycetes	Pleosporales	Teichosporaceae	unidentified_Teichosporaceae	Teichosporaceae_sp	0	0	0	0	0	0	55
Fungi	unidentified	unidentified	unidentified	unidentified	unidentified	Fungi_sp152	0	47	0	0	0	0	0
Fungi	Ascomycota	Eurotiomycetes	Eurotiales	Trichocomaceae	Talaromyces	Talaromyces_purpureogenus	0	32	0	0	0	0	0
Fungi	Ascomycota	Eurotiomycetes	Eurotiales	Aspergillaceae	Aspergillus	Aspergillus_sp254	0	0	28	2	0	0	0
Fungi	Ascomycota	Eurotiomycetes	Eurotiales	Aspergillaceae	Penicillium	Penicillium_sp155	0	0	0	0	18	0	0
Fungi	Ascomycota	Eurotiomycetes	Eurotiales	unidentified_Eurotiales	unidentified_Eurotiales	Eurotiales_sp156	0	0	0	0	0	0	12
Fungi	Ascomycota	Sordariomycetes	Hypocreales	Bionectriaceae	Gliomastix	Gliomastix_tumulicola	0	0	0	0	0	0	2
Fungi	Ascomycota	Sordariomycetes	Xylariales	Xylariaceae	unidentified_Xylariaceae	Xylariaceae_sp158	0	0	0	0	0	0	94
Fungi	Ascomycota	Sordariomycetes	Xylariales	Xylariaceae	Xylaria	Xylaria_frustulosa	0	0	0	0	33	0	0
Fungi	Ascomycota	Eurotiomycetes	Eurotiales	Aspergillaceae	unidentified_Aspergillaceae	Aspergillaceae_sp161	0	11	0	0	0	0	0
Fungi	Ascomycota	Eurotiomycetes	Eurotiales	Aspergillaceae	Penicillium	Penicillium_sp163	0	41	0	0	0	0	0
Fungi	Ascomycota	Eurotiomycetes	Eurotiales	Aspergillaceae	unidentified_Aspergillaceae	Aspergillaceae_sp164	0	0	0	0	22	0	0
Fungi	Ascomycota	Sordariomycetes	Xylariales	Diatrypaceae	unidentified_Diatrypaceae	Diatrypaceae_sp165	0	0	0	0	0	21	0
Fungi	Ascomycota	Sordariomycetes	Hypocreales	Bionectriaceae	Gliomastix	Gliomastix_murorum	0	0	0	0	0	20	0
Fungi	Ascomycota	Saccharomycetes	Saccharomycetales	Phaffomycetaceae	Cyberlindnera	Cyberlindnera_sp	0	0	0	15	0	0	0
Fungi	Ascomycota	Sordariomycetes	Sordariales	Chaetomiaceae	unidentified_Chaetomiaceae	Chaetomiaceae_sp169	13	0	0	0	0	0	0
Fungi	Ascomycota	Eurotiomycetes	Eurotiales	Aspergillaceae	Aspergillus	Aspergillus_sp170	3	0	0	0	0	0	0
Fungi	unidentified	unidentified	unidentified	unidentified	unidentified	Fungi_sp171	22	153	54	0	20	0	151
Fungi	Ascomycota	Sordariomycetes	Xylariales	Xylariaceae	Xylaria	Xylaria_sp172	0	0	0	0	0	0	165
Fungi	Ascomycota	Sordariomycetes	Sordariomycetes_ord_Incertae_sedis	Sordariomycetes_fam_Incertae_sedis	Xylomelasma	Xylomelasma_sp	0	0	0	0	0	0	21
Fungi	unidentified	unidentified	unidentified	unidentified	unidentified	Fungi_sp174	19	0	0	0	0	0	0
Fungi	Ascomycota	Eurotiomycetes	Eurotiales	Aspergillaceae	Penicillium	Penicillium_sp175	0	0	0	6	0	0	0
Fungi	Ascomycota	Sordariomycetes	unidentified_Sordariomycetes	unidentified_Sordariomycetes	unidentified_Sordariomycetes	Sordariomycetes_sp176	0	27	0	0	0	0	29
Fungi	Ascomycota	Eurotiomycetes	Eurotiales	Aspergillaceae	Penicillium	Penicillium_sp178	0	24	0	0	0	0	0
Fungi	Ascomycota	Eurotiomycetes	Eurotiales	Aspergillaceae	Penicillium	Penicillium_sp179	0	22	0	0	0	0	0
Fungi	Ascomycota	Sordariomycetes	Xylariales	Xylariaceae	unidentified_Xylariaceae	Xylariaceae_sp180	16	0	0	0	0	0	0
Fungi	Ascomycota	Eurotiomycetes	Eurotiales	Aspergillaceae	Penicillium	Penicillium_argentinense	0	0	5	0	0	0	0
Fungi	Ascomycota	Sordariomycetes	unidentified_Sordariomycetes	unidentified_Sordariomycetes	unidentified_Sordariomycetes	Sordariomycetes_sp183	0	0	0	0	0	0	42
Fungi	Ascomycota	Eurotiomycetes	Eurotiales	Aspergillaceae	Penicillium	Penicillium_sp440	0	0	0	14	0	0	0
Fungi	Ascomycota	Eurotiomycetes	Eurotiales	Aspergillaceae	Penicillium	Penicillium_sp186	0	0	0	0	0	13	0
Fungi	Ascomycota	Eurotiomycetes	Eurotiales	Aspergillaceae	unidentified_Aspergillaceae	Aspergillaceae_sp187	10	0	0	0	0	0	0
Fungi	Ascomycota	Eurotiomycetes	Eurotiales	Aspergillaceae	Penicillium	Penicillium_sp188	0	0	0	0	0	0	123
Fungi	Ascomycota	Eurotiomycetes	Eurotiales	Aspergillaceae	Penicillium	Penicillium_georgiense	0	77	0	0	0	0	0
Fungi	Ascomycota	Leotiomycetes	Helotiales	Helotiaceae	Scytalidium	Scytalidium_sp	0	72	0	0	0	0	0
Fungi	Ascomycota	Sordariomycetes	Xylariales	Xylariaceae	unidentified_Xylariaceae	Xylariaceae_sp191	0	0	0	0	49	0	0
Fungi	Ascomycota	Eurotiomycetes	Eurotiales	Aspergillaceae	Penicillium	Penicillium_erubescens	0	29	8	0	0	0	0
Fungi	unidentified	unidentified	unidentified	unidentified	unidentified	Fungi_sp193	16	0	0	17	0	0	0
Fungi	Ascomycota	Eurotiomycetes	Eurotiales	Aspergillaceae	Penicillium	Penicillium_jensenii	0	0	27	0	0	0	0
Fungi	Ascomycota	Sordariomycetes	Xylariales	Diatrypaceae	Eutypella	Eutypella_sp195	0	0	0	0	0	0	26
Fungi	Ascomycota	Eurotiomycetes	Eurotiales	Aspergillaceae	Penicillium	Penicillium_cinnamopurpureum	0	0	0	0	0	0	23
Fungi	Ascomycota	Sordariomycetes	Xylariales	Diatrypaceae	Eutypella	Eutypella_sp197	0	0	0	0	18	0	0
Fungi	Ascomycota	Sordariomycetes	Sordariales	Chaetomiaceae	Chaetomium	Chaetomium_sp	0	0	14	0	0	0	0
Fungi	Ascomycota	Eurotiomycetes	Eurotiales	Aspergillaceae	Penicillium	Penicillium_sp199	0	0	11	0	0	0	0
Fungi	Ascomycota	Eurotiomycetes	Eurotiales	Aspergillaceae	Penicillium	Penicillium_miczynskii	0	10	0	0	0	0	0
Fungi	Ascomycota	Eurotiomycetes	Eurotiales	Aspergillaceae	Penicillium	Penicillium_virgatum	0	0	0	6	0	0	0
Fungi	Ascomycota	Leotiomycetes	Helotiales	unidentified_Helotiales	unidentified_Helotiales	Helotiales_sp202	0	56	0	0	0	0	0
Fungi	Ascomycota	Eurotiomycetes	Eurotiales	Aspergillaceae	Penicillium	Penicillium_sp203	0	0	0	0	0	0	55
Fungi	unidentified	unidentified	unidentified	unidentified	unidentified	Fungi_sp204	0	0	31	0	0	0	0
Fungi	Basidiomycota	Agaricomycetes	Geastrales	Geastraceae	Geastrum	Geastrum_sp205	0	0	0	0	0	0	21
Fungi	Ascomycota	unidentified_Ascomycota	unidentified_Ascomycota	unidentified_Ascomycota	unidentified_Ascomycota	Ascomycota_sp206	20	0	0	0	0	0	0
Fungi	unidentified	unidentified	unidentified	unidentified	unidentified	Fungi_sp208	0	0	0	0	0	9	0
Fungi	Basidiomycota	Agaricomycetes	Geastrales	Geastraceae	Geastrum	Geastrum_sp209	0	22	0	0	0	0	0
Fungi	Basidiomycota	Agaricomycetes	Geastrales	Geastraceae	unidentified_Geastraceae	Geastraceae_sp	0	0	0	0	0	0	18
Fungi	Basidiomycota	Agaricomycetes	Geastrales	Geastraceae	Geastrum	Geastrum_sp211	0	0	0	0	10	0	0
Fungi	Ascomycota	Sordariomycetes	unidentified_Sordariomycetes	unidentified_Sordariomycetes	unidentified_Sordariomycetes	Sordariomycetes_sp212	3	0	0	0	0	0	0
Fungi	Basidiomycota	Agaricomycetes	Geastrales	Geastraceae	Geastrum	Geastrum_triplex	0	0	0	4	0	0	46
Fungi	Ascomycota	Dothideomycetes	Pleosporales	unidentified_Pleosporales	unidentified_Pleosporales	Pleosporales_sp216	0	0	0	0	0	0	34
Fungi	Ascomycota	Sordariomycetes	Microascales	Microascaceae	Pseudallescheria	Pseudallescheria_sp	22	0	0	0	0	0	0
Fungi	Ascomycota	Lecanoromycetes	Lecanoromycetes_ord_Incertae_sedis	Lecanoromycetes_fam_Incertae_sedis	unidentified_Lecanoromycetes_fam_Incertae_sedis	Lecanoromycetes_fam_Incertae_sedis_sp219	0	88	0	0	0	0	0
Fungi	Ascomycota	Lecanoromycetes	Lecanoromycetes_ord_Incertae_sedis	Lecanoromycetes_fam_Incertae_sedis	unidentified_Lecanoromycetes_fam_Incertae_sedis	Lecanoromycetes_fam_Incertae_sedis_sp220	0	0	0	0	86	0	0
Fungi	Ascomycota	Sordariomycetes	Sordariales	Chaetomiaceae	Humicola	Humicola_phialophoroides	0	45	0	0	0	0	0
Fungi	Ascomycota	Sordariomycetes	Hypocreales	Stachybotryaceae	Alfaria	Alfaria_tabebuiae	0	31	0	0	0	0	0
Fungi	Basidiomycota	Tremellomycetes	Filobasidiales	Piskurozymaceae	Solicoccozyma	Solicoccozyma_phenolica	0	23	0	0	0	0	0
Fungi	Ascomycota	Sordariomycetes	Hypocreales	unidentified_Hypocreales	unidentified_Hypocreales	Hypocreales_sp224	0	0	0	0	0	17	0
Fungi	Ascomycota	Sordariomycetes	Xylariales	Xylariaceae	Xylaria	Xylaria_regalis	0	0	0	0	0	0	38
Fungi	Ascomycota	Sordariomycetes	Hypocreales	Stachybotryaceae	unidentified_Stachybotryaceae	Stachybotryaceae_sp230	0	0	0	0	0	22	0
Fungi	Ascomycota	Sordariomycetes	Xylariales	Xylariaceae	Daldinia	Daldinia_starbaeckii	0	0	0	0	0	0	27
Fungi	Ascomycota	Dothideomycetes	Pleosporales	unidentified_Pleosporales	unidentified_Pleosporales	Pleosporales_sp234	0	0	22	0	0	0	0
Fungi	Ascomycota	Dothideomycetes	unidentified_Dothideomycetes	unidentified_Dothideomycetes	unidentified_Dothideomycetes	Dothideomycetes_sp235	0	0	0	0	6	0	0
Fungi	Ascomycota	Sordariomycetes	Hypocreales	Stachybotryaceae	Alfaria	Alfaria_sp	0	0	0	0	0	0	301
Fungi	Ascomycota	Sordariomycetes	Hypocreales	Stachybotryaceae	Paramyrothecium	Paramyrothecium_breviseta	7	151	0	0	0	0	0
Fungi	Ascomycota	Sordariomycetes	Sordariales	Chaetomiaceae	Dichotomopilus	Dichotomopilus_subfunicola	0	0	0	0	0	0	56
Fungi	Ascomycota	Sordariomycetes	Hypocreales	unidentified_Hypocreales	unidentified_Hypocreales	Hypocreales_sp242	23	0	0	0	0	0	0
Fungi	Ascomycota	Sordariomycetes	Hypocreales	Hypocreales_fam_Incertae_sedis	Acremonium	Acremonium_charticola	0	0	0	0	17	0	0
Fungi	Ascomycota	Sordariomycetes	Hypocreales	Hypocreales_fam_Incertae_sedis	unidentified_Hypocreales_fam_Incertae_sedis	Hypocreales_fam_Incertae_sedis_sp	0	0	71	0	0	0	0
Fungi	Ascomycota	Sordariomycetes	Hypocreales	Stachybotryaceae	Striaticonidium	Striaticonidium_sp	0	0	0	0	0	0	49
Fungi	Ascomycota	unidentified_Ascomycota	unidentified_Ascomycota	unidentified_Ascomycota	unidentified_Ascomycota	Ascomycota_sp247	0	45	0	0	0	0	0
Fungi	Ascomycota	unidentified_Ascomycota	unidentified_Ascomycota	unidentified_Ascomycota	unidentified_Ascomycota	Ascomycota_sp248	0	0	0	0	158	0	0
Fungi	Ascomycota	Leotiomycetes	Thelebolales	Pseudeurotiaceae	Pseudeurotium	Pseudeurotium_sp	0	0	0	0	0	34	0
Fungi	Ascomycota	Sordariomycetes	Sordariales	Chaetomiaceae	unidentified_Chaetomiaceae	Chaetomiaceae_sp250	8	0	0	0	0	0	0
Fungi	Ascomycota	Sordariomycetes	Hypocreales	Nectriaceae	Stephanonectria	Stephanonectria_keithii	7	0	0	0	0	0	0
Fungi	Ascomycota	Sordariomycetes	Hypocreales	Stachybotryaceae	Stachybotrys	Stachybotrys_aloeticola	0	0	282	0	0	5	159
Fungi	unidentified	unidentified	unidentified	unidentified	unidentified	Fungi_sp253	0	0	0	0	0	0	64
Fungi	Ascomycota	Dothideomycetes	Capnodiales	Cladosporiaceae	Cladosporium	Cladosporium_sphaerospermum	0	29	0	0	0	0	0
Fungi	Basidiomycota	Tremellomycetes	Filobasidiales	Filobasidiaceae	Naganishia	Naganishia_sp	0	26	0	0	0	0	0
Fungi	unidentified	unidentified	unidentified	unidentified	unidentified	Fungi_sp257	0	0	0	0	0	0	111
Fungi	Ascomycota	Sordariomycetes	Hypocreales	Stachybotryaceae	Stachybotrys	Stachybotrys_sp	0	0	0	0	0	69	0
Fungi	Ascomycota	Sordariomycetes	Hypocreales	unidentified_Hypocreales	unidentified_Hypocreales	Hypocreales_sp259	0	0	0	0	19	0	0
Fungi	Ascomycota	Sordariomycetes	Hypocreales	Stachybotryaceae	unidentified_Stachybotryaceae	Stachybotryaceae_sp260	0	20	122	0	0	23	217
Fungi	Ascomycota	Sordariomycetes	Hypocreales	Stachybotryaceae	Memnoniella	Memnoniella_longistipitata	0	0	0	0	0	202	0
Fungi	Ascomycota	Sordariomycetes	Hypocreales	Stachybotryaceae	unidentified_Stachybotryaceae	Stachybotryaceae_sp262	0	135	0	0	0	0	0
Fungi	Ascomycota	unidentified_Ascomycota	unidentified_Ascomycota	unidentified_Ascomycota	unidentified_Ascomycota	Ascomycota_sp263	0	9	0	0	0	0	0
Fungi	Ascomycota	Dothideomycetes	Valsariales	Valsariaceae	Valsaria	Valsaria_neotropica	0	0	0	0	0	0	8
Fungi	Ascomycota	Sordariomycetes	Hypocreales	unidentified_Hypocreales	unidentified_Hypocreales	Hypocreales_sp265	0	0	0	0	46	0	0
Fungi	Basidiomycota	Agaricomycetes	Auriculariales	unidentified_Auriculariales	unidentified_Auriculariales	Auriculariales_sp	0	39	0	0	0	0	0
Fungi	Ascomycota	Dothideomycetes	Valsariales	Valsariaceae	Valsaria	Valsaria_insitiva	0	0	7	0	0	0	0
Fungi	Ascomycota	Sordariomycetes	Hypocreales	Bionectriaceae	Clonostachys	Clonostachys_miodochialis	0	42	0	0	0	0	0
Fungi	unidentified	unidentified	unidentified	unidentified	unidentified	Fungi_sp270	0	0	0	27	0	0	0
Fungi	Ascomycota	Leotiomycetes	Helotiales	Hyaloscyphaceae	Hyaloscypha	Hyaloscypha_sp	0	0	12	0	0	0	0
Fungi	unidentified	unidentified	unidentified	unidentified	unidentified	Fungi_sp273	0	8	0	0	0	0	0
Fungi	Ascomycota	Saccharomycetes	Saccharomycetales	Lipomycetaceae	unidentified_Lipomycetaceae	Lipomycetaceae_sp	0	41	0	0	0	0	0
Fungi	Ascomycota	Dothideomycetes	Pleosporales	Periconiaceae	Periconia	Periconia_sp276	0	0	0	0	0	12	0
Fungi	Ascomycota	Eurotiomycetes	Eurotiales	Aspergillaceae	Aspergillus	Aspergillus_sydowii	0	6	0	0	0	0	0
Fungi	Ascomycota	Dothideomycetes	Pleosporales	Periconiaceae	Periconia	Periconia_sp278	0	0	0	0	0	0	270
Fungi	Ascomycota	Sordariomycetes	Xylariales	Xylariaceae	Daldinia	Daldinia_sp	0	0	0	0	0	0	25
Fungi	Ascomycota	Dothideomycetes	Pleosporales	Periconiaceae	Periconia	Periconia_sp280	0	0	0	0	0	0	131
Fungi	Basidiomycota	Microbotryomycetes	Sporidiobolales	Sporidiobolaceae	Rhodotorula	Rhodotorula_mucilaginosa	33	0	57	0	0	0	0
Fungi	Ascomycota	Eurotiomycetes	Eurotiales	Aspergillaceae	unidentified_Aspergillaceae	Aspergillaceae_sp282	0	60	0	0	0	0	0
Fungi	unidentified	unidentified	unidentified	unidentified	unidentified	Fungi_sp283	0	0	0	0	22	0	0
Fungi	Ascomycota	Sordariomycetes	Hypocreales	Stachybotryaceae	Brevistachys	Brevistachys_sp285	0	0	0	0	0	16	0
Fungi	Ascomycota	Dothideomycetes	Pleosporales	Periconiaceae	Periconia	Periconia_sp287	0	0	0	0	0	0	185
Fungi	Ascomycota	Sordariomycetes	Sordariales	Lasiosphaeriaceae	Apodus	Apodus_sp	0	0	0	0	0	0	143
Fungi	Ascomycota	Dothideomycetes	Pleosporales	Periconiaceae	Periconia	Periconia_sp289	0	0	0	0	0	0	117
Fungi	Ascomycota	Dothideomycetes	Pleosporales	unidentified_Pleosporales	unidentified_Pleosporales	Pleosporales_sp290	0	0	0	0	14	0	0
Fungi	Ascomycota	Dothideomycetes	Pleosporales	unidentified_Pleosporales	unidentified_Pleosporales	Pleosporales_sp291	0	0	0	0	0	129	0
Fungi	Ascomycota	Saccharomycetes	Saccharomycetales	Saccharomycetales_fam_Incertae_sedis	Candida	Candida_parapsilosis	0	0	0	0	0	0	30
Fungi	Ascomycota	Dothideomycetes	Pleosporales	Sporormiaceae	Westerdykella	Westerdykella_sp	14	0	0	0	0	0	0
Fungi	Ascomycota	unidentified_Ascomycota	unidentified_Ascomycota	unidentified_Ascomycota	unidentified_Ascomycota	Ascomycota_sp295	0	0	0	0	22	0	0
Fungi	Ascomycota	Dothideomycetes	Pleosporales	Coniothyriaceae	Camarosporium	Camarosporium_sp	0	0	0	0	50	0	0
Fungi	Ascomycota	Sordariomycetes	unidentified_Sordariomycetes	unidentified_Sordariomycetes	unidentified_Sordariomycetes	Sordariomycetes_sp298	0	12	0	0	0	0	0
Fungi	Ascomycota	Dothideomycetes	Capnodiales	Mycosphaerellaceae	unidentified_Mycosphaerellaceae	Mycosphaerellaceae_sp	0	44	0	0	0	0	0
Fungi	Ascomycota	Dothideomycetes	Pleosporales	unidentified_Pleosporales	unidentified_Pleosporales	Pleosporales_sp302	0	111	0	0	0	0	0
Fungi	unidentified	unidentified	unidentified	unidentified	unidentified	Fungi_sp303	0	0	0	0	0	18	0
Fungi	unidentified	unidentified	unidentified	unidentified	unidentified	Fungi_sp304	0	0	401	0	0	0	0
Fungi	Ascomycota	Dothideomycetes	Capnodiales	Mycosphaerellaceae	Ramularia	Ramularia_sp	0	0	74	13	0	0	131
Fungi	Ascomycota	Dothideomycetes	unidentified_Dothideomycetes	unidentified_Dothideomycetes	unidentified_Dothideomycetes	Dothideomycetes_sp308	0	0	0	0	0	0	200
Fungi	Ascomycota	unidentified	unidentified	unidentified	unidentified	Ascomycota_sp309	0	199	0	0	0	0	0
Fungi	Ascomycota	Dothideomycetes	Pleosporales	Phaeosphaeriaceae	Phaeodothis	Phaeodothis_winteri	0	0	0	0	0	102	0
Fungi	unidentified	unidentified	unidentified	unidentified	unidentified	Fungi_sp312	0	0	0	0	0	0	72
Fungi	Ascomycota	Dothideomycetes	Pleosporales	unidentified_Pleosporales	unidentified_Pleosporales	Pleosporales_sp313	0	0	0	0	34	0	0
Fungi	Ascomycota	Dothideomycetes	Pleosporales	Phaeosphaeriaceae	unidentified_Phaeosphaeriaceae	Phaeosphaeriaceae_sp	0	34	0	0	0	0	0
Fungi	Ascomycota	unidentified	unidentified	unidentified	unidentified	Ascomycota_sp315	11	0	0	0	0	0	0
Fungi	Ascomycota	Eurotiomycetes	Eurotiales	Aspergillaceae	Penicillium	Penicillium_sp316	0	47	0	0	0	0	149
Fungi	Ascomycota	Dothideomycetes	Pleosporales	Sporormiaceae	unidentified_Sporormiaceae	Sporormiaceae_sp318	0	18	0	0	0	0	0
Fungi	Ascomycota	Sordariomycetes	Glomerellales	Plectosphaerellaceae	Plectosphaerella	Plectosphaerella_niemeijerarum	0	17	0	0	0	0	0
Fungi	Ascomycota	Sordariomycetes	Hypocreales	Clavicipitaceae	unidentified_Clavicipitaceae	Clavicipitaceae_sp	0	0	0	0	0	0	51
Fungi	Ascomycota	unidentified_Ascomycota	unidentified_Ascomycota	unidentified_Ascomycota	unidentified_Ascomycota	Ascomycota_sp325	0	0	35	13	0	0	0
Fungi	Ascomycota	Sordariomycetes	Xylariales	unidentified_Xylariales	unidentified_Xylariales	Xylariales_sp326	0	0	27	0	0	0	0
Fungi	Ascomycota	Dothideomycetes	Pleosporales	unidentified_Pleosporales	unidentified_Pleosporales	Pleosporales_sp327	0	0	0	0	0	0	22
Fungi	Ascomycota	Dothideomycetes	Botryosphaeriales	Botryosphaeriaceae	Neoscytalidium	Neoscytalidium_sp	0	3	0	0	0	0	0
Fungi	Ascomycota	Dothideomycetes	Pleosporales	unidentified_Pleosporales	unidentified_Pleosporales	Pleosporales_sp329	0	44	0	0	0	0	0
Fungi	Ascomycota	Sordariomycetes	Xylariales	Xylariaceae	unidentified_Xylariaceae	Xylariaceae_sp330	0	0	0	0	40	0	0
Fungi	Ascomycota	Sordariomycetes	Glomerellales	Plectosphaerellaceae	Lectera	Lectera_capsici	12	0	0	0	0	0	0
Fungi	Ascomycota	Sordariomycetes	Xylariales	Xylariaceae	Hypoxylon	Hypoxylon_begae	0	0	0	0	0	4	0
Fungi	Rozellomycota	Rozellomycotina Incertae sedis	GS11	unidentified_GS11	unidentified_GS11	GS11_sp333	3	0	0	0	0	0	0
Fungi	Rozellomycota	Rozellomycotina Incertae sedis	GS11	unidentified_GS11	unidentified_GS11	GS11_sp334	0	0	0	0	15	0	0
Fungi	Ascomycota	Sordariomycetes	Conioscyphales	Conioscyphaceae	Conioscypha	Conioscypha_pleiomorpha	0	0	0	0	14	0	0
Fungi	unidentified	unidentified	unidentified	unidentified	unidentified	Fungi_sp336	0	0	0	22	0	0	0
Fungi	unidentified	unidentified	unidentified	unidentified	unidentified	Fungi_sp337	0	44	0	0	0	0	0
Fungi	Ascomycota	Saccharomycetes	Saccharomycetales	unidentified_Saccharomycetales	unidentified_Saccharomycetales	Saccharomycetales_sp338	0	0	0	9	0	0	0
Fungi	Ascomycota	Archaeorhizomycetes	unidentified_Archaeorhizomycetes	unidentified_Archaeorhizomycetes	unidentified_Archaeorhizomycetes	Archaeorhizomycetes_sp	67	0	2	0	0	0	0
Fungi	unidentified	unidentified	unidentified	unidentified	unidentified	Fungi_sp340	0	0	0	0	21	0	0
Fungi	Ascomycota	unidentified	unidentified	unidentified	unidentified	Ascomycota_sp341	11	0	0	0	0	0	0
Fungi	unidentified	unidentified	unidentified	unidentified	unidentified	Fungi_sp237	0	0	0	0	48	0	0
Fungi	Ascomycota	Sordariomycetes	Sordariales	Chaetomiaceae	Trichocladium	Trichocladium_pyriforme	0	57	0	0	0	0	0
Fungi	unidentified	unidentified	unidentified	unidentified	unidentified	Fungi_sp344	0	0	87	0	0	0	0
Fungi	Ascomycota	Saccharomycetes	Saccharomycetales	unidentified_Saccharomycetales	unidentified_Saccharomycetales	Saccharomycetales_sp345	0	0	0	0	0	12	0
Fungi	unidentified	unidentified	unidentified	unidentified	unidentified	Fungi_sp347	0	0	30	103	1802	1777	11698
Fungi	unidentified	unidentified	unidentified	unidentified	unidentified	Fungi_sp348	0	0	0	0	0	0	61
Fungi	unidentified	unidentified	unidentified	unidentified	unidentified	Fungi_sp349	0	0	0	0	0	0	33
Fungi	unidentified	unidentified	unidentified	unidentified	unidentified	Fungi_sp351	0	0	0	0	0	0	55
Fungi	Ascomycota	Saccharomycetes	Saccharomycetales	Dipodascaceae	unidentified_Dipodascaceae	Dipodascaceae_sp	0	0	0	0	0	28	0
Fungi	Basidiomycota	Agaricomycetes	Agaricales	Lycoperdaceae	Calvatia	Calvatia_sp17	0	0	0	0	109	0	0
Fungi	Ascomycota	Sordariomycetes	Hypocreales	Hypocreaceae	Trichoderma	Trichoderma_citrinoviride	48	0	0	0	0	0	0
Fungi	Ascomycota	Sordariomycetes	Hypocreales	Hypocreaceae	Trichoderma	Trichoderma_sp66a	0	95	0	0	0	0	0
Fungi	Ascomycota	Sordariomycetes	Hypocreales	Hypocreaceae	Trichoderma	Trichoderma_sp66b	0	0	12	0	0	31	0
Fungi	Ascomycota	Eurotiomycetes	Eurotiales	Trichocomaceae	Talaromyces	Talaromyces_flavovirens	7	0	0	13	0	0	34
Fungi	Ascomycota	Eurotiomycetes	Eurotiales	unidentified_Eurotiales	unidentified_Eurotiales	Eurotiales_sp159	0	29	0	0	0	0	0
Fungi	Ascomycota	Sordariomycetes	Hypocreales	unidentified_Hypocreales	unidentified_Hypocreales	Hypocreales_sp239a	0	80	0	0	0	0	0
Fungi	Ascomycota	Sordariomycetes	Hypocreales	Stachybotryaceae	unidentified_Stachybotryaceae	Stachybotryaceae_sp239c	0	57	0	0	0	0	0
Fungi	Ascomycota	Sordariomycetes	Hypocreales	unidentified_Hypocreales	unidentified_Hypocreales	Hypocreales_sp239b	0	0	0	0	32	0	0
Fungi	Basidiomycota	Agaricomycetes	Agaricales	Agaricaceae	Agaricus	Agaricus_brasiliensis	0	0	0	0	118	111	407
Fungi	Basidiomycota	Agaricomycetes	Agaricales	Agaricaceae	Agaricus	Agaricus_deserticola	0	0	0	0	0	101	617
Fungi	Basidiomycota	Agaricomycetes	Agaricales	Agaricaceae	Agaricus	Agaricus_sp8	0	182	0	0	28	149	526
Fungi	Basidiomycota	Agaricomycetes	Agaricales	Lycoperdaceae	Lycoperdon	Lycoperdon_umbrinoides	0	350	57	17	306	0	0
Fungi	Basidiomycota	Agaricomycetes	Agaricales	Lycoperdaceae	Holocotylon	Holocotylon_brandegeeanum	0	0	86	0	0	25	23
Fungi	Basidiomycota	Agaricomycetes	Agaricales	Lycoperdaceae	Calvatia	Calvatia_cyathiformis	0	153	84	9	0	0	57
Fungi	Basidiomycota	Agaricomycetes	Agaricales	Lycoperdaceae	Calvatia	Calvatia_fragilis	0	0	0	0	136	40	9
Fungi	Basidiomycota	Agaricomycetes	Agaricales	unidentified_Agaricales	unidentified_Agaricales	Agaricales_sp27	67	0	49	0	0	0	282
Fungi	Basidiomycota	Agaricomycetes	Agaricales	unidentified_Agaricales	unidentified_Agaricales	Agaricales_sp28	0	0	0	0	0	0	137
Fungi	Basidiomycota	Agaricomycetes	Agaricales	unidentified_Agaricales	unidentified_Agaricales	Agaricales_sp30	0	91	0	0	0	0	110
Fungi	unidentified	unidentified	unidentified	unidentified	unidentified	Fungi_sp37	341	715	316	192	44	202	467
Fungi	unidentified	unidentified	unidentified	unidentified	unidentified	Fungi_sp38	77	0	0	145	433	67	0
Fungi	Basidiomycota	Agaricomycetes	Agaricales	Lycoperdaceae	unidentified_Lycoperdaceae	Lycoperdaceae_sp45	0	0	0	0	0	37	313
Fungi	Ascomycota	Sordariomycetes	Xylariales	unidentified_Xylariales	unidentified_Xylariales	Xylariales_sp52	0	0	0	0	0	0	116
Fungi	Ascomycota	Sordariomycetes	Xylariales	Xylariaceae	Hypoxylon	Hypoxylon_sp56	0	0	0	0	0	0	121
Fungi	Ascomycota	Sordariomycetes	Xylariales	Xylariaceae	Hypoxylon	Hypoxylon_sp59	0	0	0	0	65	0	0
Fungi	Ascomycota	Dothideomycetes	Pleosporales	Didymosphaeriaceae	Paraconiothyrium	Paraconiothyrium_archidendri	0	48	0	10	0	13	0
Fungi	Basidiomycota	Malasseziomycetes	Malasseziales	Malasseziaceae	Malassezia	Malassezia_restricta	0	119	24	11	63	45	101
Fungi	Ascomycota	unidentified	unidentified	unidentified	unidentified	Ascomycota_sp77	0	0	0	0	53	42	0
Fungi	Ascomycota	Sordariomycetes	Hypocreales	Hypocreaceae	Trichoderma	Trichoderma_sp81	24	0	0	8	37	0	0
Fungi	unidentified	unidentified	unidentified	unidentified	unidentified	Fungi_sp89	0	0	0	0	0	0	56
Fungi	Basidiomycota	Agaricomycetes	Polyporales	Ganodermataceae	unidentified_Ganodermataceae	Ganodermataceae_sp	0	0	0	0	267	0	0
Fungi	Ascomycota	unidentified_Ascomycota	unidentified_Ascomycota	unidentified_Ascomycota	unidentified_Ascomycota	Ascomycota_sp94	0	53	0	0	0	0	0
Fungi	Ascomycota	Dothideomycetes	Pleosporales	Didymosphaeriaceae	Paraconiothyrium	Paraconiothyrium_sp	21	16	74	0	0	0	187
Fungi	Ascomycota	Dothideomycetes	Pleosporales	Didymosphaeriaceae	unidentified_Didymosphaeriaceae	Didymosphaeriaceae_sp104	0	99	0	0	0	0	0
Fungi	Ascomycota	Dothideomycetes	Pleosporales	Didymosphaeriaceae	unidentified_Didymosphaeriaceae	Didymosphaeriaceae_sp107	0	62	53	0	0	0	0
Fungi	Ascomycota	Eurotiomycetes	Eurotiales	Aspergillaceae	Aspergillus	Aspergillus_penicillioides	0	0	19	0	0	0	15
Fungi	Ascomycota	Sordariomycetes	Xylariales	Apiosporaceae	Arthrinium	Arthrinium_sp	0	0	0	0	0	0	163
Fungi	Ascomycota	Dothideomycetes	Pleosporales	Phaeosphaeriaceae	Phaeosphaeriopsis	Phaeosphaeriopsis_agavacearum	0	0	0	0	0	0	68
Fungi	Ascomycota	Dothideomycetes	Pleosporales	Didymosphaeriaceae	Paraconiothyrium	Paraconiothyrium_variabile	13	0	0	0	0	24	0
Fungi	Ascomycota	Dothideomycetes	Pleosporales	Thyridariaceae	Roussoella	Roussoella_solani	0	261	0	0	28	0	358
Fungi	Ascomycota	Sordariomycetes	Xylariales	Xylariaceae	Hypoxylon	Hypoxylon_sp122	0	0	0	10	19	58	0
Fungi	Ascomycota	Dothideomycetes	Pleosporales	unidentified_Pleosporales	unidentified_Pleosporales	Pleosporales_sp125	0	17	38	0	0	0	0
Fungi	Ascomycota	Sordariomycetes	Hypocreales	Hypocreaceae	Trichoderma	Trichoderma_sp127	61	32	111	0	228	69	95
Fungi	Ascomycota	Dothideomycetes	Pleosporales	Didymosphaeriaceae	Paraphaeosphaeria	Paraphaeosphaeria_sp130	0	0	0	14	0	100	6410
Fungi	Basidiomycota	Agaricomycetes	Polyporales	Fomitopsidaceae	unidentified_Fomitopsidaceae	Fomitopsidaceae_sp	0	0	0	0	0	87	0
Fungi	Basidiomycota	Agaricomycetes	Corticiales	Punctulariaceae	Punctularia	Punctularia_atropurpurascens	0	134	0	0	0	0	0
Fungi	Ascomycota	Dothideomycetes	Pleosporales	Didymosphaeriaceae	Paraphaeosphaeria	Paraphaeosphaeria_michotii	0	0	29	35	150	0	2040
Fungi	Ascomycota	Dothideomycetes	Pleosporales	Didymosphaeriaceae	Paraphaeosphaeria	Paraphaeosphaeria_sp136	0	0	0	0	156	0	2058
Fungi	Ascomycota	Sordariomycetes	Xylariales	Xylariaceae	Xylaria	Xylaria_feejeensis	0	29	23	0	0	34	0
Fungi	Ascomycota	Eurotiomycetes	Eurotiales	Trichocomaceae	Talaromyces	Talaromyces_ sp162	7	0	0	0	0	2	0
Fungi	Ascomycota	Eurotiomycetes	Eurotiales	Aspergillaceae	Penicillium	Penicillium_sp168	5	0	48	0	0	14	0
Fungi	Ascomycota	Eurotiomycetes	Eurotiales	Aspergillaceae	Penicillium	Penicillium_sp177	0	27	34	9	25	0	42
Fungi	Ascomycota	Eurotiomycetes	Eurotiales	Aspergillaceae	Penicillium	Penicillium_melinii	14	189	110	32	0	23	0
Fungi	Ascomycota	Sordariomycetes	Xylariales	Diatrypaceae	unidentified_Diatrypaceae	Diatrypaceae_sp184	14	0	0	10	32	0	0
Fungi	Ascomycota	Sordariomycetes	Hypocreales	Clavicipitaceae	Metarhizium	Metarhizium_marquandii	0	13	9	0	0	0	0
Fungi	unidentified	unidentified	unidentified	unidentified	unidentified	Fungi_sp213	0	40	42	8	0	0	243
Fungi	Ascomycota	Sordariomycetes	Hypocreales	Stachybotryaceae	Myxospora	Myxospora_sp	0	11	0	0	97	0	0
Fungi	Ascomycota	Leotiomycetes	Helotiales	Myxotrichaceae	Oidiodendron	Oidiodendron_chlamydosporicum	13	0	7	0	0	0	0
Fungi	Ascomycota	unidentified_Ascomycota	unidentified_Ascomycota	unidentified_Ascomycota	unidentified_Ascomycota	Ascomycota_sp226	0	0	0	0	0	0	1011
Fungi	Ascomycota	Sordariomycetes	Hypocreales	Stachybotryaceae	Stachybotrys	Stachybotrys_microspora	0	0	0	0	37	0	175
Fungi	Ascomycota	unidentified_Ascomycota	unidentified_Ascomycota	unidentified_Ascomycota	unidentified_Ascomycota	Ascomycota_sp228	0	0	37	0	0	79	190
Fungi	unidentified	unidentified	unidentified	unidentified	unidentified	Fungi_sp238	5	0	0	0	9	95	0
Fungi	Ascomycota	Leotiomycetes	Helotiales	unidentified_Helotiales	unidentified_Helotiales	Helotiales_sp241	0	0	0	22	31	20	374
Fungi	Ascomycota	Dothideomycetes	Pleosporales	Periconiaceae	Periconia	Periconia_cookei	25	0	0	0	0	0	470
Fungi	unidentified	unidentified	unidentified	unidentified	unidentified	Fungi_sp254	0	0	0	0	0	6	60
Fungi	Ascomycota	Leotiomycetes	Helotiales	unidentified_Helotiales	unidentified_Helotiales	Helotiales_sp268	0	74	0	0	0	0	0
Fungi	Ascomycota	Eurotiomycetes	Eurotiales	Aspergillaceae	Aspergillus	Aspergillus_sp272	12	0	0	0	0	0	32
Fungi	Ascomycota	Dothideomycetes	unidentified_Dothideomycetes	unidentified_Dothideomycetes	unidentified_Dothideomycetes	Dothideomycetes_sp274	34	207	98	0	6	0	405
Fungi	Ascomycota	Sordariomycetes	Hypocreales	Stachybotryaceae	Brevistachys	Brevistachys_sp284	0	0	0	0	0	0	67
Fungi	unidentified	unidentified	unidentified	unidentified	unidentified	Fungi_sp286	0	0	0	0	0	0	1087
Fungi	Ascomycota	Dothideomycetes	Pleosporales	Periconiaceae	Periconia	Periconia_epilithographicola	0	0	0	0	16	0	456
Fungi	Ascomycota	Dothideomycetes	unidentified_Dothideomycetes	unidentified_Dothideomycetes	unidentified_Dothideomycetes	Dothideomycetes_sp296	0	0	59	4	0	66	0
Fungi	Ascomycota	Dothideomycetes	unidentified_Dothideomycetes	unidentified_Dothideomycetes	unidentified_Dothideomycetes	Dothideomycetes_sp299	11	0	72	15	0	0	263
Fungi	Ascomycota	Dothideomycetes	Pleosporales	unidentified_Pleosporales	unidentified_Pleosporales	Pleosporales_sp301	0	0	0	0	0	0	515
Fungi	Ascomycota	Dothideomycetes	Pleosporales	Sporormiaceae	unidentified_Sporormiaceae	Sporormiaceae_sp305	0	0	0	99	0	170	245
Fungi	Ascomycota	Eurotiomycetes	Eurotiales	Aspergillaceae	unidentified_Aspergillaceae	Aspergillaceae_sp307	17	125	0	0	0	71	36
Fungi	Ascomycota	Dothideomycetes	Pleosporales	Didymellaceae	unidentified_Didymellaceae	Didymellaceae_sp311	0	130	0	0	0	0	0
Fungi	Ascomycota	Dothideomycetes	Pleosporales	unidentified_Pleosporales	unidentified_Pleosporales	Pleosporales_sp317	0	221	0	0	0	0	0
Fungi	Ascomycota	Dothideomycetes	Pleosporales	unidentified_Pleosporales	unidentified_Pleosporales	Pleosporales_sp319	0	55	21	0	0	0	0
Fungi	Ascomycota	Dothideomycetes	Pleosporales	Didymellaceae	unidentified_Didymellaceae	Didymellaceae_sp320	0	0	0	0	82	0	0
Fungi	Ascomycota	Sordariomycetes	Hypocreales	Clavicipitaceae	Metarhizium	Metarhizium_sp	8	0	0	5	0	0	161
Fungi	Ascomycota	Sordariomycetes	Xylariales	Xylariaceae	Hypoxylon	Hypoxylon_griseobrunneum	0	0	11	21	0	74	312
Fungi	unidentified	unidentified	unidentified	unidentified	unidentified	Fungi_sp346	226	549	3199	2661	5700	14159	56346
