# Supplementary material for: Fungal diversity in sediments of the eastern tropical Pacific oxygen minimum zone revealed by metabarcoding
Source: PLoS One. 2024 May 13;19(5):e0301605. doi: 10.1371/journal.pone.0301605 (PMC11090300; doi:10.1371/journal.pone.0301605)
Supplement: S4 Table — (XLSX) [file pone.0301605.s005.xlsx]

## Sheet: S4_Table
S4 Table. Alpha and beta diversity estimates.
Subsamples	Richness	Shannon	Pielou evenness
S1.0	56	3.29982	0.83926
S1.20	99	4.06928	0.97482
S2.0	55	2.50305	0.621822
S3.0	51	1.67982	0.41731
S3.20	66	2.35793	0.480694
S4.0	65	1.46846	0.349243
S4.20	134	2.12892	0.463301
Beta diversity estimates
Jaccard
	S1.0	S1.20	S2.0	S3.0	S3.20	S4.0
S1.20	0.923611
S2.0	0.845361	0.851852
S3.0	0.873684	0.928571	0.797753
S3.20	0.911504	0.915033	0.901786	0.843137
S4.0	0.9	0.913907	0.858491	0.851485	0.871795
S4.20	0.914773	0.901408	0.869823	0.886227	0.896175	0.863636
Bray-Curtis
	S1.0	S1.20	S2.0	S3.0	S3.20	S4.0
S1.20	0.850317
S2.0	0.798412	0.777141
S3.0	0.787901	0.854049	0.403304
S3.20	0.926673	0.870019	0.604432	0.59569
S4.0	0.939869	0.903096	0.712228	0.720871	0.486128
S4.20	0.982305	0.944145	0.911139	0.935442	0.845704	0.708512
