# Supplementary material for: Fungal diversity in sediments of the eastern tropical Pacific oxygen minimum zone revealed by metabarcoding
Source: PLoS One. 2024 May 13;19(5):e0301605. doi: 10.1371/journal.pone.0301605 (PMC11090300; doi:10.1371/journal.pone.0301605)
Supplement: S5 Table — (XLSX) [file pone.0301605.s006.xlsx]

## Sheet: S5_Table
S5 Table. Fungal functional assignation.
Subsamples	Animal Endosymbiont-Animal Pathogen-Endophyte-Plant Pathogen-Undefined Saprotroph	Animal Pathogen	Animal Pathogen-Endophyte-Endosymbiont-Epiphyte-Soil Saprotroph-Undefined Saprotroph	Animal Pathogen-Endophyte-Epiphyte-Fungal Parasite-Plant Pathogen-Wood Saprotroph	Animal Pathogen-Fungal Parasite-Undefined Saprotroph	Animal Pathogen-Plant Pathogen-Undefined Saprotroph	Animal Pathogen-Undefined Saprotroph	Bryophyte Parasite-Dung Saprotroph-Ectomycorrhizal-Fungal Parasite-Leaf Saprotroph-Plant Parasite-Undefined Saprotroph-Wood Saprotroph	Bryophyte Parasite-Litter Saprotroph-Wood Saprotroph	Dung Saprotroph-Ectomycorrhizal-Soil Saprotroph-Wood Saprotroph	Dung Saprotroph-Endophyte-Plant Pathogen-Undefined Saprotroph	Dung Saprotroph-Plant Parasite-Soil Saprotroph-Undefined Saprotroph-Wood Saprotroph	Ectomycorrhizal	Ectomycorrhizal-Fungal Parasite-Soil Saprotroph-Undefined Saprotroph	Endophyte-Epiphyte-Fungal Parasite-Insect Parasite	Endophyte-Lichen Parasite-Plant Pathogen-Undefined Saprotroph	Endophyte-Plant Pathogen	Endophyte-Plant Pathogen-Wood Saprotroph	Endophyte-Undefined Saprotroph-Wood Saprotroph	Ericoid Mycorrhizal	Fungal Parasite-Plant Pathogen-Plant Saprotroph	Plant Pathogen	Plant Pathogen-Plant Saprotroph	Plant Pathogen-Undefined Saprotroph	Plant Pathogen-Wood Saprotroph	Saprotroph	Undefined Saprotroph-Undefined Symbiotroph
S1.0	33	8	0	133	0	0	22	67	17	0	34	0	8	35	0	0	0	25	0	13	0	12	14	0	19	152	0
S1.20	0	13	0	286	55	53	119	91	0	0	37	0	18	0	0	173	17	0	29	0	34	459	0	44	73	2177	49
S2.0	57	9	0	123	0	0	24	135	0	0	32	0	0	182	0	53	0	0	23	7	0	0	0	74	0	606	0
S3.0	0	5	0	8	0	0	11	14	0	13	42	0	0	0	0	0	0	0	8	0	0	10	10	13	0	444	0
S3.20	0	0	0	305	0	28	154	50	0	0	252	0	21	0	0	0	50	16	33	0	0	110	32	0	267	1461	0
S4.0	0	0	0	149	0	0	45	37	0	0	267	0	0	47	0	0	0	12	50	0	0	124	21	0	87	1179	0
S4.20	0	161	30	123	0	0	133	986	0	0	632	149	0	0	51	215	0	1629	203	0	0	98	0	131	164	18721	0
